# Supplementary material for: Impact of pneumococcal conjugate vaccine 13 introduction on severe lower respiratory tract infections associated with respiratory syncytial virus or influenza virus in hospitalized children in Ulaanbaatar, Mongolia
Source: IJID Reg. 2024 Mar 19;11:100357. doi: 10.1016/j.ijregi.2024.100357 (PMC10992709; doi:10.1016/j.ijregi.2024.100357)
Supplement: Supplementary file 1 [file mmc1.zip]

Archive with 1 entries (1 files):
- LAHD_Supp.Figures_IJID- final_v2.docx
